# Supplementary material for: Attentional reorienting triggers spatial asymmetries in a search task with cross-modal spatial cueing
Source: PLoS One. 2018 Jan 2;13(1):e0190677. doi: 10.1371/journal.pone.0190677 (PMC5749835; doi:10.1371/journal.pone.0190677)
Supplement: S1 Dataset — (XLSX) [file pone.0190677.s001.xlsx]

## Sheet: mean RT_cross-modal search
Subject_nr	RT_congruent_left peripheral	RT_congruent_left central	RT_congruent_right central	RT_congruent_right peripheral	RT_incongruent_left peripheral	RT_incongruent_left central	RT_incongruent_right central	RT_incongruent_right peripheral	RT_mono_left peripheral	RT_mono_left central	RT_mono_right central	RT_mono_right peripheral	RT_nosound_left peripheral	RT_nosound_left central	RT_nosound_right central	RT_nosound_right peripheral
1	7.55	7.91	14.29	7.02	25.06	26.51	26.39	26.49	8.94	28.36	30.23	25.95	19.6	23.77	18.04	16.11
2	4.12	14.9	13.41	5.02	8.43	18.43	7.6	7.24	18.58	25.82	12.52	11.3	5.67	11.26	11.43	13.82
3	13.46	18.17	22.55	16.7	27.12	36.33	21.96	17.8	17.57	26.8	23.83	15.19	30.58	17.28	16.3	15.56
4	10.66	20.44	19.06	14.48	34.41	27.62	29.14	36.29	23.78	31.77	16.64	15.91	20.75	16.85	25.88	27.14
5	11.1	23.12	27.9	8.47	19.05	29.34	24.27	21.17	17.23	30.39	35.93	12.74	18.2	33.24	35.39	25.57
6	5.57	16.45	12.58	9.63	21.49	19.91	26.35	16.27	10.6	15.13	18.11	14.96	8.34	12.71	9.28	15.19
7	7.8	28.01	15.84	8.32	23.89	49.03	43.87	25.4	13.01	17.26	30.62	28.28	14.47	16.75	16.07	15.64
8	12.3	16.57	16.04	13.19	31.92	21.9	21.55	26.91	25.14	31.32	18.56	23.42	14.73	18.47	27.42	13.15
9	7.78	26.89	19.18	7.29	8.86	24.79	15.35	14.61	8.96	15.9	18.91	21.2	13.38	22.92	19.91	12.7
10	7.13	18.28	17.82	7.95	39.38	39.72	26.7	34.82	22.01	22.59	19.71	21.94	37.33	20.11	21.39	18.1
11	5.57	7.73	11.49	9.74	13.25	38.49	15.28	14.42	7.97	22.38	19.8	10.84	14.51	25.52	21.41	10.56
12	11.97	16.88	21.11	13.83	22.17	28.63	31.51	27.09	21.55	10.65	30.89	22.08	21.25	24.81	21.56	23.04
13	9.2	21.84	16.24	12.22	13.68	32.69	13.75	11.87	15.42	33.67	21.51	20.74	19.57	18.26	31.65	19.38
14	9.03	22.94	19.96	4.26	26.57	25.43	21.92	22.49	26	27	13.93	31.26	18.68	32.94	23.52	22.65
15	12.02	20.84	22.26	10.96	54.96	39.23	48.7	22.5	16.96	25.08	28.13	11.24	30.17	27.3	30.08	26.95
16	6.84	27.86	18.27	8.72	11.45	24.54	20.55	20.5	19	25.96	22.05	20.36	12.79	27.33	24.12	12.4
17	11.88	10.34	10.12	7.93	20.86	42.49	16.03	14.25	19.91	26.9	24.91	13.53	10.65	16.3	17.89	20.11
18	9.03	19.13	13.85	11.92	14.99	25.69	24.63	22.63	18.33	19.55	25.66	10.42	17.58	23.64	17.9	11.91
19	6.37	18.36	14.97	10.01	10.17	7.74	16.58	9.37	6.7	13.52	13.8	4.89	6.5	13.18	15.07	8.43
20	17.47	15.22	13.1	21.72	17.58	13.77	13.15	26.93	17.5	14.87	5.52	21.43	17.54	11.11	9.93	18.44
21	13.08	27.67	16.61	20.14	28.49	29.99	20.72	17.23	16.74	23.82	32.63	14.01	15.14	28.62	27.45	15.63
22	5.82	22.87	15.49	6.14	36.98	22.93	23.18	24.29	9.15	23.45	21.62	29.53	10.92	20.48	21.11	24.21
23	9.37	14.68	15.04	7.75	30.28	18.07	40.93	23.09	22.36	13.55	11.86	18.84	10.29	19.17	15.42	17.07
24	16.7	21.05	18.58	7.08	14.68	29.17	17.17	25.05	24.46	31.13	20.97	19.82	8.45	15.54	25.28	23.93
25	9.5	13.44	13.93	8.04	30.62	17.85	40.43	28.37	24.59	20.74	11.26	15.23	26.82	26.55	25.42	15.35
26	6.14	11.54	15.87	5.76	9.57	19.1	14.69	25.37	7.83	25.07	16.87	11.78	7.12	12.06	12.45	16.8
27	11.9	17.56	17.49	10.12	13.92	17.87	20.41	15.7	18.07	10.55	20.7	17.31	17.35	10.27	22.82	16.43
28	8.44	22.44	18.72	13.49	6.35	17.55	16.62	15.46	14.13	19.29	20.28	6.85	14.96	23.82	15.62	10.25
29	6.11	13.46	15.26	8.83	13.65	17.9	17.98	13.82	15.35	21.44	15.43	13.9	7.83	11.99	9.98	12.22
30	8.84	21.64	13.93	14.02	22.63	24.54	38.23	7.01	14.49	31.22	34.87	15.8	21.58	20.52	27.27	13.15
31	7.54	23.89	30.39	12.4	23.53	42.43	28.3	19.63	19.1	42.39	41.57	18.8	15.67	35.72	19.06	22.05
32	11.64	17.27	27.48	12	20.15	37.83	22.1	12.1	19.55	28.47	19.56	13.97	15.24	32.92	18.94	23.68
33	6.17	17.05	19.57	8.45	23.3	37.44	24.45	9.43	15.73	14.64	19.58	21.08	11.65	20.44	22.2	16.08
34	8.69	21.03	20.48	7.15	28.58	17.84	34.84	23.73	26.33	27.79	18.62	16.34	5.88	15.7	16.24	16.64
35	8.03	10.81	15.7	12.84	15.79	20.41	12.69	23.11	13.8	15.38	29.18	17.78	8.26	18.03	21.64	9.59
36	8.88	24.7	14.98	20.78	35.54	27.22	33.83	21.31	23.13	23.36	18.28	8.6	17.91	21.15	26.97	10.82
37	13.84	11.29	13.89	11.87	45.77	25.21	26.16	37.52	21.62	31.6	20.4	21.98	13.39	28.98	16.82	16.77
38	12.05	19.96	18.23	10.4	17.22	26.63	25.64	18.07	24.61	16.23	18.29	24.52	10.2	17.64	15.19	13.13
39	12.02	22.97	20.53	13.52	39.79	19.9	31.96	23.37	12.74	22.22	14.43	20.5	16.85	17.01	17.51	17.49
40	9.36	18.39	17.84	16.94	27.55	25.54	28.45	9.28	14.5	23.37	21.6	30.59	10.46	10.66	31.17	32.83
41	10.85	14.29	13.13	8.49	55.01	25.75	45.61	26.28	30.11	23.53	36.88	13.73	21.55	15.61	24.48	10.49
42	12.1	13.45	23.71	12.01	21.27	26.77	19.38	20.34	24.32	23.82	15.01	13.8	13.69	15.22	23.57	7.14
43	8.99	21.02	21.83	6.69	27.76	32.92	22.3	13.89	11.46	38.11	20.35	20.38	20.29	22.33	18.53	28.5
44	5.97	18.75	20.09	8.25	31.21	13.58	30.93	11.55	10.45	25.59	15.71	18.38	13.38	13.96	14.69	21.31
45	14.41	12.26	15.56	11.98	50.51	36.24	31	44.35	30.71	26.49	27.47	35.74	21.18	21.99	37.7	30.32
46	12.29	21.84	19.37	10.81	26.1	58.67	38.91	24.64	13.88	35.07	26.88	29.79	23.66	32.39	26.39	22.99
47	6.09	12.69	26.46	19.38	22.52	39.43	40.33	23.49	18.13	35.94	21.2	23.27	19.1	17.94	14.54	22.53
48	6.07	18.33	16.72	8.48	27.03	22.02	48.71	27.86	19.79	15.49	22.19	27.22	14.22	15.64	16.47	13.61
49	10.46	16.81	14.43	12.41	27.68	21.86	29.09	14.17	25.35	24.94	16.59	7.61	9.69	8.62	19.99	12.78
50	5.9	19.53	16.32	8.96	25.64	14.05	15.84	16.84	30.56	21.59	20.06	8.99	10.79	23.18	15.59	24.92
51	10.97	12.41	12.81	12.65	35.54	31.96	30.06	20.63	15.52	16.54	18.45	13.11	13.4	15.37	27.7	12.61
52	7.56	18.93	21.79	4.47	30.92	37.83	44.42	19.31	26.38	27.28	19.26	19.15	19.31	17.02	38.27	21.91
53	11.41	24.83	24.58	13	35.04	36.37	35.97	23.46	24.68	26.31	28.5	11.59	17.51	14.13	26.45	27.66
54	16.81	16.16	27.33	17.1	23.23	35.8	25.36	17.98	16.19	28.57	19.13	19.73	15.59	14.58	26.23	21.3
55	24.96	19.47	26.14	17.15	19.33	21.41	17.5	22.02	26.03	13.45	14.77	12.54	34.86	17.23	33.65	20.52
56	15.98	13.38	13.21	12.3	13.82	16.31	7.72	14.8	17.93	13.96	8.54	13.71	17.67	8.59	15.27	6.38
57	12.66	20.05	14.14	5.59	17.73	17.27	27.58	26.41	15.09	20.75	23.15	15.62	15.95	22.25	19.45	15.1

## Sheet: mean accuracy_sound localisat
Subject_nr	mean accuracy_left peripheral	mean accuracy_left central	mean accuracy_right central	mean accuracy_right peripheral	absolute accuracy_left peripheral	absolute accuracy_left central	absolute accuracy_right central	absoolute accuracy_right peripheral
1	9.66	-11.14	16.15	-0.84	36.19	25.23	29.6	30.46
2	9.85	-27.09	33.88	-1.44	15.49	27.09	33.88	18.1
3	-12.21	-41.99	41.02	15.77	16.51	41.99	41.02	15.77
4	7.82	-36.61	36.45	-16.82	21.72	36.61	36.45	19.64
5	-14.91	-34.66	40.32	15.14	22.61	34.66	40.32	24.55
6	-16.8	-40.17	42.19	20.5	16.8	40.17	42.19	20.5
7	-27.39	-46.11	44.19	14.49	27.39	46.11	44.19	21.68
8	37.46	6.64	5.34	-7.63	37.46	19.82	24.3	21.38
9	2.14	-37.6	31.83	19.35	22.48	37.6	39.21	23.47
10	-8.91	-32.59	33.3	15.13	18.72	32.59	33.3	22.73
11	18.7	4.18	16	2.71	18.7	18.22	22.55	21.03
12	20.95	-8.11	22.19	-4.09	20.95	22.88	25.42	20.92
13	15.36	-0.25	26.62	-11.33	33.5	20.33	29.67	16.67
14	6.6	4.52	-3.28	-21.4	23.77	30.38	40.26	21.4
15	-24.65	-39.73	47.75	23.72	24.65	45.37	47.75	23.72
16	-3.12	-20.82	32.39	19.49	16.13	30.32	32.39	19.49
17	-13.65	-39	38.86	19.84	25.01	39	38.86	19.84
18	20.4	8.83	33.14	-2.89	20.4	23.8	33.14	21.06
19	-6.27	-22.45	24.91	13.82	14.69	22.45	24.91	24.55
20	-4.63	-36.25	43.72	14.49	17.13	36.25	43.72	17.46
21	7.8	-13.79	30.41	11.89	19.69	25.25	36.04	19.17
22	20.3	-24.56	31.98	9.66	20.3	24.56	31.98	18.71
23	11.17	-19.93	35.12	-6.55	22.57	24.26	35.12	21.28
24	-9.66	-35.94	36.63	20.85	23.37	35.94	36.63	22.27
25	-16.1	-29.34	41.4	22.69	21.78	29.34	41.4	22.69
26	10.1	-26.41	27.51	5.55	17.14	26.41	27.51	21.18
27	-19.59	-43.15	43.9	19.19	26.28	43.15	43.9	19.19
28	-15.13	4.9	30.65	2.65	15.13	33.75	30.65	16.55
29	27.64	0.43	19.85	-13.35	27.64	19.55	19.85	19.23
30	-11.65	-19.95	31.91	-5.93	16.04	30.96	31.91	22.21
31	6.96	-22.64	40.8	13.97	21.4	22.64	40.8	22.49
32	-25.05	-39.71	29.15	-8.04	25.05	39.71	36.67	20.81
33	4.3	-12.98	35.35	15.68	24.32	26.4	35.35	15.68
34	8.91	-28.47	35.69	16.44	24.41	30.38	35.69	24.06
35	-17.99	-24.42	41.92	18.61	17.99	29.44	41.92	18.61
36	-8.4	-41.45	41.92	7.35	21.67	41.45	41.92	22.7
37	33.04	2.44	10.2	-17.08	33.04	18.52	20.21	26.48
38	-6.56	-25.16	28.09	13.23	14.52	30.6	34.46	23.02
39	-21.76	-41.96	38.11	11.4	28.66	41.96	38.11	19.86
40	-14.9	-38.02	38.16	16.57	16.94	38.02	38.16	19.85
41	21.11	-9.39	9.83	-6.11	26.86	17.26	18.87	23.58
42	0.62	-24.46	32.75	0.32	17.95	28.7	32.75	18.42
43	22.56	6.53	18.53	-9.2	22.56	26.54	30.08	20.69
44	7.05	-32.08	30.35	-21.31	21.72	32.08	30.35	21.31
45	26.96	-9.83	23.26	-25.59	29.17	22.97	23.26	25.59
46	17.01	-17.71	31.44	-3.79	20.14	30	31.44	14.09
47	-10.62	-42.61	31.52	13.58	11.91	42.61	39.64	27.13
48	21.6	-25.64	30.06	-13.75	21.6	25.64	30.06	19.04
49	-9.29	14.34	35.63	-4.41	22.3	23.42	35.63	18.59
50	5.45	-15.49	36.84	-6.61	26.62	21.43	36.84	32.2
51	17.27	-28.84	33.97	-3.34	23.76	28.84	33.97	19.03
52	16.04	-17.44	43.04	20.27	33.14	27.01	43.04	20.27
53	-20.31	-29.12	45.42	18	20.31	39.53	45.42	18
54	2.55	-30.15	34.61	11.36	21.09	30.15	36.13	24.25
55	-2.59	-29.22	33.78	19.86	20.7	29.22	33.78	24.87
56	16.41	-4.42	7.43	-11.41	21.57	33.87	27.64	19.28
57	-13.43	-39.42	37.08	19.55	16.96	39.42	37.08	19.55
